# Supplementary material for: TMEM132: an ancient architecture of cohesin and immunoglobulin domains define a new family of neural adhesion molecules
Source: Bioinformatics. 2017 Oct 27;34(5):721–4. doi: 10.1093/bioinformatics/btx689 (PMC6030884; doi:10.1093/bioinformatics/btx689)
Supplement: Supplementary Data [file btx689_supp.zip]

Archive with 10 entries (9 files):
- btx689-suppl_data/
- btx689-suppl_data/S1.png
- btx689-suppl_data/S2.png
- btx689-suppl_data/S3.png
- btx689-suppl_data/S4.png
- btx689-suppl_data/S5.png
- btx689-suppl_data/S6.png
- btx689-suppl_data/S7.png
- btx689-suppl_data/SanchezPulidoSupplementalRev.doc
- btx689-suppl_data/SanchezPulidoSupplementalRev.pdf
